# Supplementary material for: Diversity of Shiga toxin transducing phages in Escherichia coli O145:H28 and the different Shiga toxin 2 production levels associated with short- or long-tailed phages
Source: Front Microbiol. 2024 Aug 6;15:1453887. doi: 10.3389/fmicb.2024.1453887 (PMC11333237; doi:10.3389/fmicb.2024.1453887)
Supplement: Supplementary file 2 [file Data_Sheet_2.xlsx]

## Sheet: TableS1
Supplementary Table S1 O145:H28 strains analyzed in this study.
Two sets of strains with identical/nearly identical core genome sequences*					Patient symptoms (D, BD, HUS)					Sequencing statuses of prophages at argW, wrbA, attB_in_ompW prophage, yecE, and sbcB
	ST/clade	Strain	Country	Host or Source		Year	Accession No.	stx genotype		argW (Accession No.)	wrbA (Accession No.)	attB_in_PPompW (Accession No.)	yecE (Accession No.)	sbcB (Accession No.)		Reference
	32/A	EH1904	BEL	human	BD	2010	BJPG01000000	2c		-	-	-	-	L-Stx2c phage (LC645408)		In this study
	32/A	2015C-3125	USA	human	NI	2014	CP027763-5	1a/2a		-	-	L-Stx2a phage (CP027763)	L-Stx1a phage (CP027763)	Non-Stx phage		Patel, et al., 2018 [1]
	32/A	14040	JPN	human	BD	2014	BJQW01000000	1a/2a		-	-	L-Stx2a phage (LC567818)	L-Stx1a phage (LC567819)	-		Nakamura, et al., 2021 [2]
	32/A	14744	JPN	human	D	2014	BJSA01000000	1a/2a		-	-	L-Stx2a phage (LC567818)	L-Stx1a phage (LC567821)	-		Nakamura, et al., 2021 [2]
	32/C	16003	JPN	human	asymptomatic	2016	AP024924-5	1a/2a		-	-	L-Stx2a phage (AP024924)	L-Stx1a phage (AP024924)	-		In this study
	32/C	132418	JPN	human	BD	2013	BJQL01000000	1a		-	-	-	L-Stx1a phage (LC567823)	-		Nakamura, et al., 2021 [2]
	32/C	RM12367-C1	USA	water	N/A	2010	CP031344-5	2a/2a		-	-	L-Stx2a phage (CP031345)	L-Stx2a phage (CP031345)	-		Carter, et al., 2021 [3]
	32/C	RM9467-C1	USA	cattle	N/A	2009	CP031348-9	2a		-	-	-	L-Stx2a phage (CP031349)	-		Carter, et al., 2021 [3]
1	32/C	RM9872	USA	cattle	N/A	2009	CP028379-80	2a		-	-	-	L-Stx2a phage (CP028379)	-		Carter, et al., 2021 [3]
1	Excluded from the final set	RM9872-C1	USA	cattle	N/A	2009	CP024659-60	2a		-	-	-	L-Stx2a phage (CP024659)	-		Carter, et al., 2021 [3]
1	Excluded from the final set	RM9873-C1	USA	cattle	N/A	2009	CP031346-7	2a		-	-	-	L-Stx2a phage (CP031347)	-		Carter, et al., 2021 [3]
1	Excluded from the final set	RM10425-C1	USA	cattle	N/A	2009	CP031342-3	2a		-	-	-	L-Stx2a phage (CP031343)	-		Carter, et al., 2021 [3]
	32/B	699	JPN	human	BD	2011	BJQN01000000	1a		-	-	-	L-Stx1a phage (LC567827)	Non-Stx phage		Nakamura, et al., 2021 [2]
	32/B	499	JPN	human	asymptomatic	2008	BJQM01000000	1a/2a		-	-	L-Stx2a phage (LC567824)	L-Stx1a phage (LC567825)	-		Nakamura, et al., 2021 [2]
	32/B	10942	JPN	human	BD	2011	AP019703-5	1a/2a		-	-	L-Stx2a phage (AP019703)	L-Stx1a phage (AP019703)	-		Nakamura, et al., 2020 [4]
	32/B	12E115	JPN	human	BD	2012	AP024921-3	1a/2a		-	-	L-Stx2a phage (AP024921)	L-Stx1a phage (AP024921)	-		In this study
	32/E	EC3283	JPN	human	BD	2011	BJQR01000000	2a		S-Stx2a phage (LC645409)	-	-	-	-		In this study
	32/E	PV11-77	JPN	human	D	2011	BJQQ01000000	2a		S-Stx2a phage (LC645410)	-	-	-	-		In this study
	32/E	111430	JPN	human	BD	2011	BJPX01000000	2a		S-Stx2a phage (LC645411)	-	-	-	-		In this study
	32/E	PV11-59	JPN	human	BD	2011	BJQP01000000	2a		S-Stx2a phage (LC645412)	-	-	-	-		In this study
	32/E	131990	JPN	human	BD	2013	BJQK01000000	2a		S-Stx2a phage (LC645413)	-	-	-	-		In this study
	32/E	130296	JPN	human	BD	2012	BJQH01000000	2a		S-Stx2a phage (LC645414)	-	-	-	-		In this study
	32/E	122715	JPN	human	BD/HUS	2012	AP019708-10	2a		S-Stx2a phage (AP019708)	-	-	-	-		Nakamura, et al., 2020 [4]
	32/E	122200	JPN	human	BD	2012	BJQG01000000	2a		S-Stx2a phage (LC645415)	-	-	-	-		In this study
	32/E	131713	JPN	human	BD	2013	BJQI01000000	2a		S-Stx2a phage (LC645416)	-	-	-	-		In this study
	32/E	110509	JPN	human	BD	2010	BJPW01000000	2a		S-Stx2a phage (LC645417)	-	-	-	-		In this study
	32/E	112312	JPN	human	BD	2011	BJPZ01000000	2a		S-Stx2a phage (LC645418)	-	-	-	-		In this study
	32/E	112716	JPN	human	BD	2011	BJQA01000000	2a		S-Stx2a phage (LC645419)	-	-	-	-		In this study
	32/E	120517	JPN	human	BD	2011	BJQE01000000	2a		S-Stx2a phage (LC645420)	-	-	-	-		In this study
	32/E	09E126	JPN	human	asymptomatic	2010	BJPR01000000	2a		S-Stx2a phage (LC645421)	-	-	-	-		In this study
	32/E	12E070	JPN	human	BD	2012	BJPS01000000	2a		S-Stx2a phage (LC645422)	-	-	-	-		In this study
	32/E	RM9154-C1	USA	cattle	N/A	2009	CP031350-3	2a		S-Stx2a phage (CP031353)	-	-	Non-Stx phage	-		Carter, et al., 2021 [3]
	32/E	PV11-35	JPN	human	asymptomatic	2011	BJQO01000000	2a		S-Stx2a phage (LC645423)	-	-	-	Non-Stx phage		In this study
	32/E	12E109	JPN	human	BD	2012	BJPT01000000	2a		S-Stx2a phage (LC645424)	-	-	-	-		In this study
	32/E	121427	JPN	human	BD	2012	BJQF01000000	1a		-	-	-	-	L-Stx1a phage (LC645425)		In this study
	32/E	5044	JPN	human	asymptomatic	2001	BJPC01000000	2c		-	-	-	-	L-Stx2c phage (LC645426)		In this study
	32/F	95-3192	USA	human	NI	N/A	CP027362	2a		-	S-Stx2a phage (CP027362)	-	-	-		Patel, et al., 2018
	32/F	EH2201	BEL	human	HUS	2012	BJPN01000000	2a		-	Non-Stx phage	-	L-Stx2a phage (LC567829)	Non-Stx phage		Nakamura, et al., 2020 [4]
	32/F	RM12522-C8	USA	cattle	N/A	2010	CP035766-7	1a		-	L-Stx1a phage (CP035767)	-	-	-		Carter, et al., 2021 [3]
	32/F	RM11626-C1	USA	cattle	N/A	2010	CP035768-9	1a		-	L-Stx1a phage (CP035768)	-	-	-		Carter, et al., 2021 [3]
	32/F	112648	JPN	human	BD	2011	AP019706-7	1a/ 2a/2a		-	L-Stx1a phage (AP019706)	L-Stx2a phage (AP019706)	L-Stx2a phage (AP019706)	-		Nakamura, et al., 2020 [4]
	32/F	9793	JPN	human	D	2005	BJPE01000000	1a		-	L-Stx1a phage (LC645428)	-	-	-		In this study
	32/F	111698	JPN	human	BD	2011	BJPY01000000	1a		-	L-Stx1a phage (LC645429)	-	-	-		In this study
2	32/F	RM8995-C1	USA	sediment	N/A	2009	CP031354-5	1a		-	L-Stx1a phage (CP031355)	-	-	-		Carter, et al., 2021 [3]
2	Excluded from the final set	RM8843-C1	USA	cattle	N/A	2009	CP035772-3	1a		-	L-Stx1a phage (CP035772)	-	-	-		Carter, et al., 2021 [3]
2	Excluded from the final set	RM8988-C1	USA	cattle	N/A	2009	CP035770-1	1a		-	L-Stx1a phage (CP035770)	-	-	-		Carter, et al., 2021 [3]
2	Excluded from the final set	RM12275-C1	USA	cattle	N/A	2010	CP031340-1	1a		-	L-Stx1a phage (CP031341)	-	-	-		Carter, et al., 2021 [3]
	32/F	131719	JPN	human	BD	2013	BJQJ01000000	1a		-	L-Stx1a phage (LC645430)	-	-	-		In this study
	32/F	8100	JPN	human	asymptomatic	2003	BJPD01000000	1a		-	L-Stx1a phage (LC645431)	-	-	-		In this study
	32/F	1649	JPN	human	asymptomatic	1998	BJPB01000000	1a		-	L-Stx1a phage (LC645432)	-	-	-		In this study
	32/F	1380	JPN	human	NI	1998	BJPA01000000	1a		-	L-Stx1a phage (LC645433)	-	-	-		In this study
	32/F	120412	JPN	human	BD	2011	BJQD01000000	1a		-	L-Stx1a phage (LC645434)	-	-	-		In this study
	32/F	112808	JPN	human	BD	2011	BJQB01000000	1a/2d		-	L-Stx1a phage (LC645435)	-	L-Stx2d phage (LC567830)	-		Stx1a phage: In this study; Stx2d phage: Nakamura, et al., 2021 [2]
	32/F	EH2197	BEL	human	BD	2012	BJPM01000000	1a		-	L-Stx1a phage (LC645436)	-	-	-		In this study
	32/F	12188	JPN	human	asymptomatic	2007	BJOZ01000000	1a		-	L-Stx1a phage (LC645437)	-	-	-		In this study
	32/F	EH1995	BEL	foods	NI	2010	BJPI01000000	1a		-	-	-	L-Stx1a phage (LC567831)	-		Nakamura, et al., 2021 [2]
	32/F	EH1992	BEL	foods	NI	2010	BJPP01000000	1a		-	-	-	L-Stx1a phage (LC567833)	-		Nakamura, et al., 2021 [2]
	32/F	EH1910	BEL	human	D	2010	BJPH01000000	2a		-	-	L-Stx2a phage (LC567834)	Non-Stx phage	-		Nakamura, et al., 2021 [2]
	32/F	EH2246	BEL	human	HUS	2013	BJPO01000000	2a		-	-	-	L-Stx2a phage (LC567837)	-		Nakamura, et al., 2021 [2]
	32/G	95	JPN	human	asymptomatic	2014	BJRC01000000	2a		-	-	-	L-Stx2a phage (LC567838)	-		Nakamura, et al., 2021 [2]
	32/G	EH1846	BEL	human	BD	2009	BJPF01000000	2a		-	-	-	L-Stx2a phage (LC567840)	-		Nakamura, et al., 2021 [2]
	32/G	09E025	JPN	human	BD	2009	BJPQ01000000	2a		S-Stx2a phage (LC645438)	-	-	-	Non-Stx phage		In this study
	32/G	16002	JPN	human	BD	2016	BJSN01000000	2a		S-Stx2a phage (LC645439)	-	-	-	-		In this study
	32/G	EH2086	BEL	human	HUS	2011	BJPL01000000	2a		-	S-Stx2a phage (LC645440)	-	-	-		In this study
	32/G	EH2085	BEL	human	BD	2011	BJPK01000000	2a		-	S-Stx2a phage (LC645441)	-	-	-		In this study
	32/G	112991	JPN	human	BD	2011	BJQC01000000	2a		S-Stx2a phage (LC645442)	-	-	-	-		In this study
	32/G	EH2011	BEL	human	BD	2011	BJPJ01000000	2a		S-Stx2a phage (LC645443)	-	-	-	-		In this study
	32/H	12E129	JPN	human	BD	2013	BJPV01000000	2a/2a		-	-	L-Stx2a phage (LC567841)	L-Stx2a phage (LC567842)	Non-Stx phage		Nakamura, et al., 2021 [2]
	32/H	Ech14022	JPN	human	BD	2014	BJRQ01000000	2a		S-Stx2a phage (LC645444)	-	-	-	Non-Stx phage		In this study
	32/H	H27V05	JPN	human	BD	2015	BJRW01000000	2a/2a		S-Stx2a phage (LC645445)	S-Stx2a phage (LC645446)	-	Non-Stx phage	Non-Stx phage		In this study
	32/H	KIH15-140	JPN	human	D	2015	BJSI01000000	2a		S-Stx2a phage (LC645447)	-	Non-Stx phage	-	Non-Stx phage		In this study
	32/H	140166	JPN	human	BD	2014	BJRA01000000	2a		S-Stx2a phage (LC645448)	-	Non-Stx phage	-	Non-Stx phage		In this study
	32/H	EC3734	JPN	human	BD	2015	BJSC01000000	2a		S-Stx2a phage (LC645449)	Non-Stx phage	Non-Stx phage	-	Non-Stx phage		In this study
	32/H	IB14005	JPN	human	D	2014	BJQU01000000	2a		S-Stx2a phage (LC645451)	-	-	-	Non-Stx phage		In this study
	32/H	RM13514	USA	human	NI	2010	CP006027-9	2a		S-Stx2a phage (CP006027)	-	-	-	Non-Stx phage		Cooper, et al., 2014 [5]
	32/H	FWSEC0002	CAN	human	NI	2003	CP031919-21	1a		-	-	-	L-Stx1a phage (CP031919)	-		Tyson, et al., 2019 [6]
	6130	RM13516	BEL	human	NI	2007	CP006262-4	2a		-	-	-	L-Stx2a phage (CP006262)	-		Cooper, et al., 2014 [5]
* Initially, we collected 77 genomes, but they included two sets of four strains having identical core genome sequences and the Stx phage genomes in each set were identical (Stx2a phages at yecE in one set) or nearly identical (Stx1a phages at wrbA in the other set; >99.9% identity and >98% coverage); thus, we selected one representative strain from each set (indicated by the number with bold sty…
NI, no information
N/A, not applicable
D, Diarrhea; BD, Bloody Diarrhea; HUS, Hemolytic Uremic Syndrome
1. Patel PN, Lindsey RL, Garcia-Toledo L, Rowe LA, Batra D et al. Highquality whole-genome sequences for 77 Shiga toxin-producing Escherichia coli strains generated with PacBio sequencing. Genome Announc 2018;6:e00391-18.
2. Nakamura K, Ogura Y, Gotoh Y, Tetsuya H. Prophages integrating into prophages: A mechanism to accumulate type III secretion effector genes and duplicate Shiga toxin-encoding prophages in Escherichia coli. PLoS Pathog 2021;17:e1009073.
3. Carter MQ, Pham A, Du W-X, He X. Differential induction of Shiga toxin in environmental Escherichia coli O145:H28 strains carrying the same genotype as the outbreak strains. Int J Food Microbiol 2021;339:109029.
4. Nakamura K, Murase K, Sato MP, Toyoda A, Itoh T, et al. Differential dynamics and impacts of prophages and plasmids on the pangenome and virulence factor repertoires of Shiga toxin-producing Escherichia coli O145:H28. Microb Genom 2020;6:e000323.
5. Cooper KK, Mandrell RE, Louie JW, Korlach J, Clark TA et al. Comparative genomics of enterohemorrhagic Escherichia coli O145:H28 demonstrates a common evolutionary lineage with Escherichia coli O157:H7. BMC Genomics 2014;15:17.
6. Tyson S, Peterson C-L, Olson A, Tyler S, Knox N, et al. Eleven high-quality reference genome sequences and 360 draft assemblies of Shiga toxin-producing Escherichia coli isolates from human, food, animal, and environmental sources in Canada. Microbiol Resour Announc 2019;8:e00625-19.

## Sheet: TableS2
Supplementary Table S2 Primers used for long PCR amplification of prophage regions.
				Sequence
Type*	Site	Strain	Amprified region	Forward	Reverse
I	wrbA	9793, 111698, 131719, 8100, 1649, 1380, 120412, 112808, EH2197, 12188	Early region in Stx1 phage	TCGTAATCGGCCAGTTCTTGC	GTCACCAGACAATGTAACCG
			Late region in Stx1 phage	CGAAGGAATTTACCTTAGACTTCTCGAC	CCGAGAATATCGGTGTAATGGC
II	wrbA	EH2085, EH2086, H27V05	Early region in Stx2 phage	TCGTAATCGGCCAGTTCTTGC	TACCTTTAGCACAATCCGCCGC
			downstream side of late region in Stx2 phage	CACTGTCAGTGCTGAAGAGG	CCGAGAATATCGGTGTAATGGC
		EH2085	upstream side of late region in Stx2 phage	GAATCAGCAATGTGCTTCCG	GCATCAGCCACATTTGCAGCG
		EH2086, H27V05	upstream side of late region in Stx2 phage	GAATCAGCAATGTGCTTCCG	GCAAGGCGACATCATGTACCC
III	wrbA	EH2201, EC3734	Early region in prophage	TCGTAATCGGCCAGTTCTTGC	AGCGCTCCCGAAACCTTAAA
			downstream side of late region in prophage	CACTGTCAGTGCTGAAGAGG	CCGAGAATATCGGTGTAATGGC
		EH2201	upstream side of late region in prophage	TAGTGCGCTGATTTCGACAG	GCATCAGCCACATTTGCAGCG
		EC3734	upstream side of late region in prophage	CAGGAAAGACACTGGACAGTG	GCATCAGCCACATTTGCAGCG
IV	argW	EC3283, PV11-77, 111430, PV11-59, 131990, 130296, 122200, 131713, 110509, 112312, 112716, 120517, 09E126, 12E070, PV11-35, 12E109, 09E025, EH2011, 112991, IB14005, EC3734, Ech14022, 16002, H27V05, 140166, KIH15-140	Early region in Stx2 phage	TGGTGTCCCCTGCAGGAATCG	TACCTTTAGCACAATCCGCCGC
			downstream side of late region in Stx2 phage	CACTGTCAGTGCTGAAGAGG	CTTATTGCACTGGGTGACAC
		EC3283, PV11-77, PV11-59, 131990, 120517, 09E126, 12E070, PV11-35, 12E109, 09E025, EH2011, IB14005, EC3734, Ech14022, 16002, H27V05, 140166, KIH15-140	upstream side of late region in Stx2 phage	GAATCAGCAATGTGCTTCCG	GCATCAGCCACATTTGCAGCG
		110509, 112312, 112716, 112991	upstream side of late region in Stx2 phage	GAATCAGCAATGTGCTTCCG	CAACGGGACTACGGATCAC
		130296, 122200	upstream side of late region in Stx2 phage	GAATCAGCAATGTGCTTCCG	GACGTTCTGGTGTAATAACACC
		131713	upstream side of late region in Stx2 phage	GAATCAGCAATGTGCTTCCG	GCAAGGCGACATCATGTACCC
V	sbcB	121427	Early region in Stx1 phage	GTTGGGCGATCTGGAACAAGTC	GTCACCAGACAATGTAACCG
			upstream side of late region in Stx1 phage	CGAAGGAATTTACCTTAGACTTCTCGAC	CGTGTTCGTCCTTCATTATCTGAGGC
			downstream side of late region in Stx1 phage	CATTGCGGTACTGACGGAAGAA	CGCTGTTGATGCTCATTACCC
VI	sbcB	EH1904, 5044	Early region in Stx2 phage	GTTGGGCGATCTGGAACAAGTC	TACCTTTAGCACAATCCGCCGC
			upstream side of late region in Stx2 phage	GAATCAGCAATGTGCTTCCG	CTTCTTCTTTCAGCACATTCGC
			downstream side of late region in Stx2 phage	CATGCTGATGGACAAGGTTCG	CGCTGTTGATGCTCATTACCC
VIIa	sbcB	699, PV11-35, EH2201, 09E025, IB14005	Early region in prophage	CTGAAGCAATCCCACAGTGGG	CCAGATATTGCTGCAACGATCG
VIIb	sbcB	H27V05, KIH15-140, EC3734, 140166, Ech14022, 12E129	Early region in prophage	CTGAAGCAATCCCACAGTGGG	CGCTGTTGATGCTCATTACCC
* Corresponding to the types indicated in Fig. S6.

## Sheet: TableS3
Supplementary Table S3 Stx2 production levels and Stx phages of the O145:H28 strains analyzed.
Host O145 strain	ST/clade	Stx2 production (µg/ml)*	Stx phage	Integration site	Phage cluster (Fig. 2)	Early region group (Fig. 4)
EH1904	32/A	0.06±0.003	L-Stx2c phage	sbcB	PC5	G-III
2015C-3125	32/A	N/A	L-Stx2a phage	attB_in_PPompW	PC2	G-IV
			L-Stx1a phage	yecE	PC1	-
14040	32/A	2.5±0.4	L-Stx2a phage	attB_in_PPompW	PC2	G-IV
			L-Stx1a phage	yecE	PC1	-
14744	32/A	6.3±0.6	L-Stx2a phage	attB_in_PPompW	PC2	G-IV
			L-Stx1a phage	yecE	PC1	-
16003	32/C	9.0±0.4	L-Stx2a phage	attB_in_PPompW	PC2	G-IV
			L-Stx1a phage	yecE	PC1	-
132418	32/C	N/A	L-Stx1a phage	yecE	PC1	-
RM12367-C1	32/C	N/A	L-Stx2a phage	attB_in_PPompW	PC2	G-IV
			L-Stx2a phage	yecE	PC2	G-IV
RM9467-C1	32/C	N/A	L-Stx2a phage	yecE	PC2	G-IV
RM9872	32/C	N/A	L-Stx2a phage	yecE	PC2	G-IV
699	32/B	N/A	L-Stx1a phage	yecE	PC1	-
499	32/B	0.09±0.008	L-Stx2a phage	attB_in_PPompW	PC2	G-IV
			L-Stx1a phage	yecE	PC1	-
10942	32/B	1.4±0.1	L-Stx2a phage	attB_in_PPompW	PC2	G-IV
			L-Stx1a phage	yecE	PC1	-
12E115	32/B	2.4±0.08	L-Stx2a phage	attB_in_PPompW	PC4	G-IV
			L-Stx1a phage	yecE	PC1	-
EC3283	32/E	23.9±1.1	S-Stx2a phage	argW	PC6	G-I
PV11-77	32/E	21.4±0.06	S-Stx2a phage	argW	PC6	G-I
111430	32/E	20.9±0.8	S-Stx2a phage	argW	PC6	G-I
PV11-59	32/E	18.4±1.5	S-Stx2a phage	argW	PC6	G-I
131990	32/E	20.1±1.1	S-Stx2a phage	argW	PC6	G-I
130296	32/E	16.1±0.4	S-Stx2a phage	argW	PC6	G-I
122715	32/E	24.0±0.4	S-Stx2a phage	argW	PC6	G-I
122200	32/E	18.9±1.9	S-Stx2a phage	argW	PC6	G-I
131713	32/E	17.5±0.8	S-Stx2a phage	argW	PC6	G-I
110509	32/E	25.3±0.9	S-Stx2a phage	argW	PC6	G-I
112312	32/E	20.5±0.08	S-Stx2a phage	argW	PC6	G-I
112716	32/E	24.1±1.0	S-Stx2a phage	argW	PC6	G-I
120517	32/E	19.9±0.7	S-Stx2a phage	argW	PC6	G-I
09E126	32/E	22.2±0.9	S-Stx2a phage	argW	PC6	G-I
12E070	32/E	19.2±0.9	S-Stx2a phage	argW	PC6	G-I
RM9154-C1	32/E	N/A	S-Stx2a phage	argW	PC6	G-I
PV11-35	32/E	24.0±0.6	S-Stx2a phage	argW	PC6	G-I
12E109	32/E	21.1±1.1	S-Stx2a phage	argW	PC6	G-I
121427	32/E	N/A	L-Stx1a phage	sbcB	PC5	-
5044	32/E	0.9±0.2	L-Stx2c phage	sbcB	PC5	G-III
95-3192	32/F	N/A	S-Stx2a phage	wrbA	PC6	G-I
EH2201	32/F	0.9±0.1	L-Stx2a phage	yecE	PC4	G-IV
RM12522-C8	32/F	N/A	L-Stx1a phage	wrbA	PC3	-
RM11626-C1	32/F	N/A	L-Stx1a phage	wrbA	PC3	-
112648	32/F	12.5±0.7	L-Stx1a phage	wrbA	PC3	-
			L-Stx2a phage	attB_in_PPompW	PC2	G-IV
			L-Stx2a phage	yecE	PC2	G-IV
9793	32/F	N/A	L-Stx1a phage	wrbA	PC3	-
111698	32/F	N/A	L-Stx1a phage	wrbA	PC3	-
RM8995-C1	32/F	N/A	L-Stx1a phage	wrbA	PC3	-
131719	32/F	N/A	L-Stx1a phage	wrbA	PC3	-
8100	32/F	N/A	L-Stx1a phage	wrbA	PC3	-
1649	32/F	N/A	L-Stx1a phage	wrbA	PC3	-
1380	32/F	N/A	L-Stx1a phage	wrbA	PC3	-
120412	32/F	N/A	L-Stx1a phage	wrbA	PC3	-
112808	32/F	0.6±0.01	L-Stx1a phage	wrbA	PC3	-
			L-Stx2d phage	yecE	PC2	G-IV
EH2197	32/F	N/A	L-Stx1a phage	wrbA	PC3	-
12188	32/F	N/A	L-Stx1a phage	wrbA	PC3	-
EH1995	32/F	N/A	L-Stx1a phage	yecE	PC1	-
EH1992	32/F	N/A	L-Stx1a phage	yecE	PC1	-
EH1910	32/F	0.2±0.03	L-Stx2a phage	attB_in_PPompW	PC4	G-IV
EH2246	32/F	6.5±0.7	L-Stx2a phage	yecE	PC4	G-IV
95	32/G	0.6±0.05	L-Stx2a phage	yecE	PC2	G-IV
EH1846	32/G	6.9±0.4	L-Stx2a phage	yecE	PC4	G-IV
09E025	32/G	11.6±0.4	S-Stx2a phage	argW	PC6	G-I
16002	32/G	28.3±0.4	S-Stx2a phage	argW	PC7	G-II
EH2086	32/G	13.6±0.4	S-Stx2a phage	wrbA	PC7	G-II
EH2085	32/G	14.3±0.4	S-Stx2a phage	wrbA	PC7	G-II
112991	32/G	23.7±0.8	S-Stx2a phage	argW	PC6	G-I
EH2011	32/G	9.5±0.6	S-Stx2a phage	argW	PC6	G-I
12E129	32/H	15.0±0.1	L-Stx2a phage	attB_in_PPompW	PC2	G-IV
			L-Stx2a phage	yecE	PC2	G-IV
Ech14022	32/H	13.2±0.7	S-Stx2a phage	argW	PC6	G-I
H27V05	32/H	19.5±0.6	S-Stx2a phage	argW	PC6	G-I
			S-Stx2a phage	wrbA	PC6	G-I
KIH15-140	32/H	28.5±0.3	S-Stx2a phage	argW	PC6	G-I
140166	32/H	18.3±0.4	S-Stx2a phage	argW	PC6	G-I
EC3734	32/H	14.2±1.3	S-Stx2a phage	argW	PC6	G-I
IB14005	32/H	28.6±0.9	S-Stx2a phage	argW	PC6	G-I
RM13514	32/H	N/A	S-Stx2a phage	argW	PC6	G-I
FWSEC0002	32/H	N/A	L-Stx1a phage	yecE	PC1	-
RM13516	6130	N/A	L-Stx2a phage	yecE	PC4	G-IV
* Determined by sandwich ELISA (means±S.E.).
